# Supplementary material for: Exploring infant gut–derived probiotics through 16S rRNA identification and in vitro functional characterization
Source: PLoS One. 2026 Feb 25;21(2):e0343741. doi: 10.1371/journal.pone.0343741 (PMC12935197; doi:10.1371/journal.pone.0343741)
Supplement: S1 Fig — Numeric values of comparative analysis of acid, bile, cell autoaggregation and cell surface hydrophobicity in Figs 3 and 5. (XLSX) [file pone.0343741.s001.xlsx]

## Sheet: Sheet1
S1 Fig. Comarative analysis
Sr Number	Author(s)	Source	Year	Bacterial Strains	Acid Tolerance	Bile Tolerance	Adhesion Capability
1	Current Study	Infant Feces	2024	L. paracasei IF5YR, E. faecium IF5RW2	pH 1.5	2% bile	>90% hydrophobicity
2	Nirvan et al.	Breast Milk	2024	S. thermophilus (HN2, HN3)	pH 2.5 and 3.0	2% bile	Not specified
3	Kumar et al.	Human Milk	2022	L. casei MKU1, L. paracasei MKU2, L. delbrueckii MKU10	pH 1.5 and 3.5	0.3% bile	High adhesion to epithelial cells
4	Rappai et al.	Breast Milk	2020	P. pentosaceus DM101	pH 3.0	0.6% bile	Auto-aggregation 68%, Hydrophobicity 60%
5	Archer et al.	Infant Feces and Dairy Samples	2015	E. durans LAB18s	pH 2.5	0.3% bile	High hydrophobicity
