# Supplementary material for: Exploring infant gut–derived probiotics through 16S rRNA identification and in vitro functional characterization
Source: PLoS One. 2026 Feb 25;21(2):e0343741. doi: 10.1371/journal.pone.0343741 (PMC12935197; doi:10.1371/journal.pone.0343741)
Supplement: S2 Fig — Numeric values of in vitro cell autoaggregation and cell surface hydrophobicity of isolates in Fig 4. (XLSX) [file pone.0343741.s002.xlsx]

## Sheet: S2_In-vitro cell autoaggregatio
S2. Fig. In-vitro cell autoaggregation and cell surface hydrophobicity of isolates
Isolates	Cell autoaggregation (%)			Cell Surface Hydrophobicity (Xylene)			Cell Surface Hydrophobicity (Toluene)
	Mean	SD	N	Mean	SD	N	Mean	SD	N
IF5YR	95.8667	0.305505	3	91.5667	0.152753	3	89.8667	0.450925	3
IF5RW2	73.4	0.4	3	95.0667	0.351188	3	67.9667	0.64291	3
