# Supplementary material for: Exploring infant gut–derived probiotics through 16S rRNA identification and in vitro functional characterization
Source: PLoS One. 2026 Feb 25;21(2):e0343741. doi: 10.1371/journal.pone.0343741 (PMC12935197; doi:10.1371/journal.pone.0343741)
Supplement: S3 Fig — Numeric values of Antioxidant potential (FRAP, ABTS, DPPH) values of different isolates in Fig 6. (XLSX) [file pone.0343741.s003.xlsx]

## Sheet: S3_Antioxidant potential (FRAP,
S3. Fig. Antioxidant potential (FRAP, ABTS, DPPH) values of different isolates.
Isolates	% Reduction (ABTS)			% Reduction (DPPH)			Reducing power (%)
	Mean	SD	N	Mean	SD	N	Mean	SD	N
L. paracasei IF5YR	24.5443	1.30137	3	10.71	3.08768	3	76.8133	0.892263	3
Ent. faecium IF5RW2	49.8483	0.0728858	3	23.7097	0.705134	3	75.5033	0.283784	3
